# Supplementary material for: Development of a Rapid Adeno-Associated Virus (AAV) Identity Testing Platform through Comprehensive Intact Mass Analysis of Full-Length AAV Capsid Proteins
Source: J Proteome Res. 2023 Dec 20;23(1):161–74. doi: 10.1021/acs.jproteome.3c00513 (PMC10775144; doi:10.1021/acs.jproteome.3c00513)
Supplement: Supplementary file 2 — pr3c00513_si_002.xlsx [file pr3c00513_si_002.xlsx]

## Sheet: Table S7
Table S7: Calculations of FLR VP ratios using FLR emission traces
45K Resolution
25C	Technical Rep 1			Technical Rep 2			Technical Rep 3
Peak Name	Retention Time	Area	Relative Area	Retention Time	Area	Relative Area	Retention Time	Area	Relative Area			Ave Area	Area STDEV	Area % CV	VP Copies	Ratio		Theo
	min	counts*min	%	min	counts*min	%	min	counts*min	%
VP1	28.03	3571277	13.43	28.04	3562718	13.47	27.98	3489130	13.04		VP1	3.54104e+06	45160	1.27533	7.98542	1.59708		1
VP2	29.32	2429104	9.13	29.31	2635902	9.96	29.27	2608602	9.75		VP2	2.55787e+06	112346	4.39219	5.76826	1.15365	VP3 Sum	1
VP3	22.97	19942362	74.97	22.98	19668138	74.34	22.98	19941656	74.52		VP3	1.98507e+07	158120	0.796545	44.7654	8.95309	9.24926	10
VP3 Prime	25.73	658684	2.48	25.71	591353	2.24	25.73	719983	2.69		VP3 Prime	656673	64338.6	9.79765	1.48087	0.296173
												26606303			60			12
45C	Technical Rep 1			Technical Rep 2			Technical Rep 3
Peak Name	Retention Time	Area	Relative Area	Retention Time	Area	Relative Area	Retention Time	Area	Relative Area			Area	Area STDEV	Area % CV	VP Copies	Ratio		Theo
	min	counts*min	%	min	counts*min	%	min	counts*min	%
VP1	23.86	2542143	10.53	23.87	2919732	11.59	23.8	2941229	11.59		VP1	2.80103e+06	224464	8.01362	6.74804	1.34961		1
VP2	24.77	2627214	10.89	24.72	2823378	11.2	24.75	2836086	11.17		VP2	2762226	117096	4.2392	6.65455	1.33091	VP3 Sum	1
VP3	18.85	18297518	75.83	18.84	18677078	74.11	18.87	18770456	73.95		VP3	18581684	250485	1.34802	44.7656	8.95312	9.31948	10
VP3 Prime	21.94	663668	2.75	21.84	781827	3.1	21.95	835570	3.29		VP3 Prime	760355	87939.5	11.5656	1.83179	0.366358
												2.49053e+07			60			12
60C	Technical Rep 1			Technical Rep 2			Technical Rep 3
Peak Name	Retention Time	Area	Relative Area	Retention Time	Area	Relative Area	Retention Time	Area	Relative Area			Area	Area STDEV	Area % CV	VP Copies	Ratio		Theo
	min	counts*min	%	min	counts*min	%	min	counts*min	%
VP1	21.91	1830528	8.48	21.78	1874759	8.21	21.85	1952140	8.72		VP1	1885809	61554.4	3.26409	5.08161	1.01632		1
VP2	22.4	2858787	13.25	22.37	2873504	12.59	22.41	2990784	13.36		VP2	2.90769e+06	72335.3	2.48772	7.83524	1.56705	VP3 Sum	1
VP3	16.44	16564721	76.75	16.37	17483301	76.6	16.39	16992555	75.89		VP3	1.70135e+07	459649	2.70167	45.8457	9.16913	9.41663	10
VP3 Prime	20.08	329846	1.53	20.14	592523	2.6	20.1	455326	2.03		VP3 Prime	459232	131382	28.6091	1.23747	0.247495
												2.22663e+07			60			12

## Sheet: Table S8
Table S8: Calculations of MS VP ratios using extracted ion chromatograms (XICs)
45K Resolution
25C	Technical Rep 1			Technical Rep 2			Technical Rep 3
Peak Name	Retention Time	Area	Relative Area	Retention Time	Area	Relative Area	Retention Time	Area	Relative Area			Ave Area	Area STDEV	Area % CV	Ave Rel Area	Ave Rel Area	Ave Rel Area			Area	VP Copies	Ratio		Theo
	min	counts*min	%	min	counts*min	%	min	counts*min	%			counts*min			%	STDEV	Ratio
AAV2_VP1	28.12	52640	7.96	28.17	40665	5.63	28.05	39881	5.11		AAV2_VP1	44395.3	7150.84	16.1072	6.23333	1.51777	1		VP1	81572	6.7875	1.3575		1
AAV2_VP1[1xOxidation (MW)]	28.07	34246	5.18	28.15	38902	5.39	28.03	38382	4.92		AAV2_VP1[1xOxidation (MW)]	37176.7	2551.31	6.86268	5.16333	0.235443	0.828342		VP2	57274	4.7657	0.95314		1
AAV2_VP2	29.4	34429	5.21	29.39	30433	4.21	29.36	32160	4.12		AAV2_VP2	32340.7	2004.12	6.19689	4.51333	0.605007	0.724064		VP3	582232	48.4468	9.68936		10
AAV2_VP2[1xOxidation (MW)]	29.33	24846	3.76	29.44	19630	2.72	29.33	30324	3.89		AAV2_VP2[1xOxidation (MW)]	24933.3	5347.53	21.4473	3.45667	0.641275	0.554545		Sum	721078	60			12
AAV2_VP3	23.1	122079	18.46	23.07	92030	12.74	23.05	130658	16.75		AAV2_VP3	114922	20284.1	17.6503	15.9833	2.93606	2.56417
AAV2_VP3[1xOxidation (MW)]	23.08	125456	18.97	22.99	172743	23.92	23.01	139937	17.94		AAV2_VP3[1xOxidation (MW)]	146045	24228.1	16.5894	20.2767	3.19697	3.25294
AAV2_VP3[2xOxidation (MW)]	22.93	89047	13.47	23.09	75538	10.46	23.01	129323	16.58		AAV2_VP3[2xOxidation (MW)]	97969.3	27980.6	28.5605	13.5033	3.06014	2.16631
AAV2_VP3[1xSuccinimideD]	22.95	133805	20.24	23.07	196618	27.23	23.13	171338	21.97		AAV2_VP3[1xSuccinimideD]	167254	31605.1	18.8965	23.1467	3.64053	3.71337
AAV2_VP3 Variant	22.93	44616	6.75	23.05	55541	7.69	22.97	67967	8.71		AAV2_VP3 Variant	56041.3	11683.5	20.8481	7.71667	0.980272	1.23797
		616548			666559			712003
45C	Technical Rep 1			Technical Rep 2			Technical Rep 3
Peak Name	Retention Time	Area	Relative Area	Retention Time	Area	Relative Area	Retention Time	Area	Relative Area			Ave Area	Area STDEV	Area % CV	Ave Rel Area	Ave Rel Area	Ave Rel Area			Area	VP Copies	Ratio		Theo
	min	counts*min	%	min	counts*min	%	min	counts*min	%			counts*min			%	STDEV	Ratio
AAV2_VP1	24.022	53397.4	6.25	23.962	49226	5.53	23.909	70185.4	7.52		AAV2_VP1	57602.9	11094.5	19.2604	6.43333	1.00759	1		VP1	105131	7.06519	1.41304		1
AAV2_VP1[1xOxidation (MW)]	24.067	35653.5	4.17	23.962	50609	5.68	23.953	56321.5	6.04		AAV2_VP1[1xOxidation (MW)]	47528	10672.9	22.456	5.29667	0.992186	0.823316		VP2	52037.8	3.49713	0.699427		1
AAV2_VP2	24.895	37326.5	4.37	24.881	37014.1	4.16	24.898	35155.6	3.77		AAV2_VP2	36498.7	1173.63	3.21555	4.1	0.304467	0.637306		VP3	735638	49.4377	9.88753		10
AAV2_VP2[1xOxidation (MW)]	24.872	17625.6	2.06	24.858	12177.9	1.37	24.853	16813.7	1.8		AAV2_VP2[1xOxidation (MW)]	15539.1	2939	18.9136	1.74333	0.348473	0.270984		Sum	892807	60			12
AAV2_VP3	18.921	237488	27.78	18.969	299270	33.61	18.964	266361	28.55		AAV2_VP3	267706	30913	11.5474	29.98	3.16716	4.6601
AAV2_VP3[1xOxidation (MW)]	18.921	136859	16.01	19.031	101221	11.37	19.005	162930	17.46		AAV2_VP3[1xOxidation (MW)]	133670	30977.8	23.1748	14.9467	3.1812	2.32332
AAV2_VP3[2xOxidation (MW)]	18.982	84347.6	9.87	18.948	110206	12.38	18.985	83157.3	8.91		AAV2_VP3[2xOxidation (MW)]	92570.3	15284.5	16.5113	10.3867	1.79177	1.61451
AAV2_VP3[1xSuccinimideD]	18.962	252275	29.51	18.948	230766	25.91	18.985	242034	25.94		AAV2_VP3[1xSuccinimideD]	241692	10758.8	4.45147	27.12	2.06986	4.21554
		854973			890490			932958
60C	Technical Rep 1			Technical Rep 2			Technical Rep 3
Peak Name	Retention Time	Area	Relative Area	Retention Time	Area	Relative Area	Retention Time	Area	Relative Area			Ave Area	Area STDEV	Area % CV	Ave Rel Area	Ave Rel Area	Ave Rel Area			Area	VP Copies	Ratio		Theo
	min	counts*min	%	min	counts*min	%	min	counts*min	%			counts*min			%	STDEV	Ratio
AAV2_VP1	22.035	44221.6	6.74	21.94	50153.5	7.43	22.025	53714.1	7.6		AAV2_VP1	49363	4795.34	9.71444	7.25667	0.455448	1		VP1	79079.4	6.98546	1.39709		1
AAV2_VP1[1xOxidation (MW)]	22.035	31428.2	4.79	22.009	26156.1	3.87	21.89	31564.8	4.46		AAV2_VP1[1xOxidation (MW)]	29716.3	3084.02	10.3782	4.37333	0.466083	0.602664		VP2	35039.7	3.09522	0.619044		1
AAV2_VP2	22.563	29082.1	4.44	22.5	33275.3	4.93	22.574	42761.6	6.05		AAV2_VP2	35039.7	7008.33	20.0011	5.14	0.825288	0.708314		VP3	565115	49.9193	9.98386		10
AAV2_VP3	16.54	298295	45.5	16.534	280374	41.53	16.462	248775	35.19		AAV2_VP3	275815	25072.9	9.09051	40.74	5.2002	5.61415			679234	60			12
AAV2_VP3[1xOxidation (MW)]	16.436	58320.1	8.9	16.387	77223	11.44	16.483	60007.7	8.49		AAV2_VP3[1xOxidation (MW)]	65183.6	10460.5	16.0477	9.61	1.59803	1.3243
AAV2_VP3[2xOxidation (MW)]	16.645	41644.1	6.35	16.75	41124.4	6.09	16.462	52634.5	7.44		AAV2_VP3[2xOxidation (MW)]	45134.3	6500.53	14.4026	6.62667	0.716263	0.913183
AAV2_VP3[1xSuccinimideD]	16.436	152639	23.28	16.324	166787	24.71	16.399	217522	30.77		AAV2_VP3[1xSuccinimideD]	178983	34117.4	19.0618	26.2533	3.97636	3.61782
		655630			675094			706980
